# Supplementary material for: Impact of the Warburg effect on nucleotide homeostasis in human retinal endothelial cells and its relevance to proliferative diabetic retinopathy
Source: Front Pharmacol. 2025 Nov 3;16:1660067. doi: 10.3389/fphar.2025.1660067 (PMC12620409; doi:10.3389/fphar.2025.1660067)
Supplement: Supplementary file 1 [file Table2.xlsx]

## Sheet: name_map (3)
Query	Match	HMDB	PubChem	KEGG
ADP	ADP	HMDB0001341	6022	C00008
GDP	Guanosine diphosphate	HMDB0001201	8977	C00035
UDP	Uridine 5'-diphosphate	HMDB0000295	6031	C00015
CDP	CDP	HMDB0001546	6132	C00112
CMP	Cytidine monophosphate	HMDB0000095	6131	C00055
AMP	Adenosine monophosphate	HMDB0000045	6083	C00020
GMP	Guanosine monophosphate	HMDB0001397	6804	C00144
UMP	Uridine 5'-monophosphate	HMDB0000288	6030	C00105
Ribose-5-phosphate	D-Ribose 5-phosphate	HMDB0001548	440101	C00117
Adenosine	Adenosine	HMDB0000050	60961	C00212
IMP	Inosinic acid	HMDB0000175	8582	C00130
