# Supplementary material for: Impact of the Warburg effect on nucleotide homeostasis in human retinal endothelial cells and its relevance to proliferative diabetic retinopathy
Source: Front Pharmacol. 2025 Nov 3;16:1660067. doi: 10.3389/fphar.2025.1660067 (PMC12620409; doi:10.3389/fphar.2025.1660067)
Supplement: Supplementary file 3 [file Table1.xlsx]

## Sheet: Collective data
Test details Fisher's Test	Mean 1	Mean 2	Mean Diff.	n1	n2	t-statistcal	DF	Below threshold?	Summary	Individual Fisher's P Value
Ribose-5-phosphate
Control vs. Hyp	0.008943	0.02273	-0.01379	4	4	2.03	12	No	ns	0.0652
Control vs. HG	0.008943	0.01503	-0.006086	4	4	0.8959	12	No	ns	0.3879
Control vs. HG/Hyp	0.008943	0.02598	-0.01703	4	4	2.508	12	Yes	*	0.0275
IMP
Control vs. Hyp	0.1143	0.1931	-0.07887	4	4	0.08124	12	No	ns	0.9366
Control vs. HG	0.1143	0.9651	-0.8509	4	4	0.8765	12	No	ns	0.398
Control vs. HG/Hyp	0.1143	2.796	-2.682	4	4	2.762	12	Yes	*	0.0172
Dihydroorotic acid
Control vs. Hyp	0.03792	0.04052	-0.002601	4	4	0.1363	12	No	ns	0.8939
Control vs. HG	0.03792	0.07023	-0.03231	4	4	1.693	12	No	ns	0.1162
Control vs. HG/Hyp	0.03792	0.04222	-0.0043	4	4	0.2253	12	No	ns	0.8255
Adenine
Control vs. Hyp	0.1054	0.1078	-0.002342	4	4	0.08809	12	No	ns	0.9313
Control vs. HG	0.1054	0.1396	-0.03414	4	4	1.284	12	No	ns	0.2233
Control vs. HG/Hyp	0.1054	0.1203	-0.0149	4	4	0.5604	12	No	ns	0.5855
Adenosine
Control vs. Hyp	0.3392	0.5365	-0.1972	4	4	0.5276	12	No	ns	0.6074
Control vs. HG	0.3392	0.5151	-0.1758	4	4	0.4704	12	No	ns	0.6465
Control vs. HG/Hyp	0.3392	1.382	-1.043	4	4	2.789	12	Yes	*	0.0164
AMP+ADP
Control vs. Hyp	3.588	3.242	0.3461	4	4	0.5004	12	No	ns	0.6258
Control vs. HG	3.588	2.717	0.8712	4	4	1.26	12	No	ns	0.2317
Control vs. HG/Hyp	3.588	5.577	-1.989	4	4	2.876	12	Yes	*	0.0139
ATP
Control vs. Hyp	42.94	54.04	-11.09	4	4	1.565	12	No	ns	0.1435
Control vs. HG	42.94	28.42	14.52	4	4	2.049	12	No	ns	0.063
Control vs. HG/Hyp	42.94	30.85	12.09	4	4	1.706	12	No	ns	0.1137
ATP/AMP+ADP
Control vs. Hyp	12.05	16.87	-4.829	4	4	1.829	12	No	ns	0.0923
Control vs. HG	12.05	10.56	1.484	4	4	0.5621	12	No	ns	0.5844
Control vs. HG/Hyp	12.05	6.273	5.772	4	4	2.186	12	Yes	*	0.0493
Guanine
Control vs. Hyp	0.01313	0.01522	-0.00209	4	4	0.2481	12	No	ns	0.8082
Control vs. HG	0.01313	0.02889	-0.01576	4	4	1.871	12	No	ns	0.0859
Control vs. HG/Hyp	0.01313	0.01788	-0.004749	4	4	0.5638	12	No	ns	0.5833
Guanosine
Control vs. Hyp	0.1621	0.3634	-0.2013	4	4	1.15	12	No	ns	0.2727
Control vs. HG	0.1621	0.3036	-0.1415	4	4	0.8082	12	No	ns	0.4347
Control vs. HG/Hyp	0.1621	0.3687	-0.2066	4	4	1.18	12	No	ns	0.2608
GMP+GDP
Control vs. Hyp	0.3505	0.3122	0.0383	4	4	0.2369	12	No	ns	0.8167
Control vs. HG	0.3505	0.2953	0.05522	4	4	0.3416	12	No	ns	0.7386
Control vs. HG/Hyp	0.3505	0.8179	-0.4674	4	4	2.891	12	Yes	*	0.0136
GTP
Control vs. Hyp	5.104	6.723	-1.619	4	4	1.393	12	No	ns	0.1888
Control vs. HG	5.104	3.639	1.465	4	4	1.261	12	No	ns	0.2312
Control vs. HG/Hyp	5.104	4.112	0.9924	4	4	0.8541	12	No	ns	0.4098
GTP/GMP+GDP
Control vs. Hyp	14.58	22.22	-7.643	4	4	2.194	12	Yes	*	0.0487
Control vs. HG	14.58	11.83	2.749	4	4	0.789	12	No	ns	0.4454
Control vs. HG/Hyp	14.58	6.206	8.372	4	4	2.403	12	Yes	*	0.0333
Inosine
Control vs. Hyp	0.3084	0.5157	-0.2073	4	4	0.6685	12	No	ns	0.5164
Control vs. HG	0.3084	0.425	-0.1166	4	4	0.3761	12	No	ns	0.7134
Control vs. HG/Hyp	0.3084	1.213	-0.9041	4	4	2.916	12	Yes	*	0.0129
Hypoxanthine
Control vs. Hyp	10.75	12.44	-1.687	4	4	0.2998	12	No	ns	0.7695
Control vs. HG	10.75	19.66	-8.903	4	4	1.582	12	No	ns	0.1396
Control vs. HG/Hyp	10.75	12.24	-1.491	4	4	0.265	12	No	ns	0.7955
Xanthine
Control vs. Hyp	1.194	1.335	-0.1408	4	4	0.1622	12	No	ns	0.8738
Control vs. HG	1.194	2.502	-1.308	4	4	1.508	12	No	ns	0.1575
Control vs. HG/Hyp	1.194	1.418	-0.2246	4	4	0.2588	12	No	ns	0.8002
Uric acid
Control vs. Hyp	36.64	44.9	-8.262	4	4	0.3749	12	No	ns	0.7143
Control vs. HG	36.64	67.88	-31.24	4	4	1.417	12	No	ns	0.1818
Control vs. HG/Hyp	36.64	45.04	-8.4	4	4	0.3811	12	No	ns	0.7098
Uracil
Control vs. Hyp	0.1935	0.4735	-0.28	4	4	1.459	12	No	ns	0.1703
Control vs. HG	0.1935	0.4414	-0.2479	4	4	1.292	12	No	ns	0.2208
Control vs. HG/Hyp	0.1935	0.4738	-0.2802	4	4	1.46	12	No	ns	0.1699
Uridine
Control vs. Hyp	0.3651	0.9887	-0.6236	4	4	1.394	12	No	ns	0.1886
Control vs. HG	0.3651	0.9042	-0.5392	4	4	1.205	12	No	ns	0.2514
Control vs. HG/Hyp	0.3651	1.102	-0.7369	4	4	1.647	12	No	ns	0.1255
UMP+UDP
Control vs. Hyp	0.5376	0.5777	-0.04015	4	4	0.2371	12	No	ns	0.8166
Control vs. HG	0.5376	0.503	0.03458	4	4	0.2042	12	No	ns	0.8416
Control vs. HG/Hyp	0.5376	1.126	-0.5883	4	4	3.474	12	Yes	**	0.0046
UTP
Control vs. Hyp	3.72	4.6	-0.8802	4	4	1.535	12	No	ns	0.1507
Control vs. HG	3.72	2.379	1.341	4	4	2.338	12	Yes	*	0.0375
Control vs. HG/Hyp	3.72	2.701	1.019	4	4	1.776	12	No	ns	0.101
UTP/UMP+UDP
Control vs. Hyp	7.022	8.084	-1.061	4	4	0.637	12	No	ns	0.5361
Control vs. HG	7.022	5.528	1.495	4	4	0.8969	12	No	ns	0.3874
Control vs. HG/Hyp	7.022	2.794	4.228	4	4	2.537	12	Yes	*	0.0261
Cytosine
Control vs. Hyp	0.1494	0.1773	-0.02789	4	4	0.2358	12	No	ns	0.8176
Control vs. HG	0.1494	0.3556	-0.2062	4	4	1.743	12	No	ns	0.1069
Control vs. HG/Hyp	0.1494	0.1828	-0.0334	4	4	0.2824	12	No	ns	0.7825
Cytidine
Control vs. Hyp	0.08898	0.1199	-0.03091	4	4	0.5773	12	No	ns	0.5744
Control vs. HG	0.08898	0.2136	-0.1246	4	4	2.327	12	Yes	*	0.0383
Control vs. HG/Hyp	0.08898	0.1883	-0.09936	4	4	1.856	12	No	ns	0.0882
CMP+CDP
Control vs. Hyp	0.8587	1.002	-0.1431	4	4	0.4919	12	No	ns	0.6317
Control vs. HG	0.8587	0.9847	-0.126	4	4	0.4333	12	No	ns	0.6725
Control vs. HG/Hyp	0.8587	1.806	-0.9473	4	4	3.257	12	Yes	**	0.0069
CTP
Control vs. Hyp	6.572	9.039	-2.467	4	4	2	12	No	ns	0.0686
Control vs. HG	6.572	4.567	2.005	4	4	1.626	12	No	ns	0.1299
Control vs. HG/Hyp	6.572	6.026	0.546	4	4	0.4427	12	No	ns	0.6659
CTP/CMP+CDP
Control vs. Hyp	7.605	9.223	-1.618	4	4	0.9636	12	No	ns	0.3543
Control vs. HG	7.605	5.293	2.311	4	4	1.377	12	No	ns	0.1938
Control vs. HG/Hyp	7.605	3.675	3.93	4	4	2.34	12	Yes	*	0.0374
